# Supplementary material for: Public Attitudes Toward Anxiety Disorder on Sina Weibo: Content Analysis
Source: J Med Internet Res. 2023 Apr 4;25:e45777. doi: 10.2196/45777 (PMC10131780; doi:10.2196/45777)
Supplement: Multimedia Appendix 1 [file jmir_v25i1e45777_app1.xlsx]

## Sheet: Table S1
Multimedia Appendix 1. Supplementary data.
Time	Number of posts	Number of posts without the keyword "new term begins"	Total length of posts
201804	3634	3612	332093
201805	4338	4327	364573
201806	3576	3567	294286
201807	3409	3366	310155
201808	4675	3542	380764
201809	4476	3763	376495
201810	3909	3851	349867
201811	3638	3629	320331
201812	3868	3860	371372
201901	4304	4263	360267
201902	5463	3990	387313
201903	4443	4302	392257
201904	4136	4124	391421
201905	4278	4252	376823
201906	4207	4189	358748
201907	4372	4310	410161
201908	7293	4994	542669
201909	5573	4887	472124
201910	5170	5080	493826
201911	4637	4627	479343
201912	5027	5006	481250
202001	4874	4837	478637
202002	5738	5469	556745
202003	6612	6393	677606
202004	7052	6294	669357
202005	5998	5407	605826
202006	6309	6209	624871
202007	6707	6630	667851
202008	8928	6795	766414
202009	9567	7852	786048
202010	7414	7237	667730
202011	6444	6421	631909
202012	6817	6802	626042
202101	7306	7233	684480
202102	10414	7401	734728
202103	9304	8153	791415
202104	7552	7474	638013
202105	6864	6791	607382
202106	6739	6703	562184
202107	6195	6088	575126
202108	12855	7943	883194
202109	13102	9759	865532
202110	10464	9890	788680
202111	9549	9507	750027
202112	9156	9120	827813
202201	8859	8748	780358
202202	18856	11146	1164202
202203	11706	11193	929043
	325807	291036	574736

## Sheet: Table S2
Time	CogMech	Affect	Assent	Bio	Social	I	Excl	NegEmo	Work	Health	PosEmo	Insight	Body	Achieve	Percept	Feel	Family	Sad	Anger	Anx
201804	0.0991747	0.0358749	0.0309353	0.0232621	0.0256048	0.0155954	0.0151957	0.0147365	0.0177154	0.0114184	0.0129347	0.012354	0.00792251	0.00897198	0.00856336	0.00330185	0.00280806	0.0025572	0.00153852	0.00699492
201805	0.102976	0.0359829	0.0308614	0.0231307	0.0258929	0.0160991	0.0153823	0.0149768	0.0169752	0.0109737	0.0129615	0.0121733	0.00817227	0.00780094	0.00969852	0.00329944	0.00255485	0.00254952	0.00160094	0.00709069
201806	0.10161	0.0354042	0.0305567	0.0228608	0.0237196	0.0163075	0.0156543	0.0152389	0.0176882	0.0108535	0.0123198	0.0119555	0.00790889	0.00808186	0.0104063	0.00305688	0.00305034	0.00251305	0.00167924	0.00734142
201807	0.101232	0.0356441	0.0313018	0.0245722	0.0261799	0.0155863	0.0155171	0.0150933	0.0175622	0.0119958	0.0126633	0.0118799	0.00841526	0.00901609	0.00942603	0.00307064	0.00339291	0.00247613	0.00150807	0.00721412
201808	0.101761	0.0339155	0.0303944	0.0210818	0.0229535	0.0147807	0.0144584	0.0137961	0.0220491	0.00985082	0.0120024	0.0103411	0.00739895	0.00716674	0.00957595	0.00283347	0.00343268	0.00207582	0.00155056	0.00670592
201809	0.0949642	0.0350064	0.0301438	0.022386	0.0265396	0.0160767	0.0156109	0.0146546	0.0211938	0.0103422	0.0124681	0.011342	0.00776886	0.00778689	0.00877466	0.00293444	0.00416523	0.00232476	0.00163317	0.0068531
201810	0.100486	0.0362107	0.030023	0.0235562	0.0244486	0.0153884	0.0151683	0.015523	0.0189286	0.0115139	0.0123974	0.0118477	0.00804551	0.00927817	0.00937339	0.00317378	0.00310838	0.00273951	0.00174747	0.00709124
201811	0.102665	0.035856	0.0305893	0.0233548	0.0283857	0.0167906	0.0154593	0.0149969	0.0170078	0.011576	0.0129045	0.012365	0.00780708	0.00862491	0.00940904	0.00325041	0.00309792	0.0025343	0.00179413	0.0068843
201812	0.104055	0.0373855	0.0312111	0.0245227	0.0259158	0.0176766	0.0159801	0.0165372	0.017152	0.0117644	0.0129687	0.0124751	0.008371	0.00899973	0.00961143	0.00322597	0.00280079	0.00286151	0.00176116	0.00750014
201901	0.1067	0.0359907	0.0301051	0.0219349	0.0266394	0.0154568	0.0151922	0.0159718	0.0165892	0.0103623	0.0119375	0.0119037	0.00761753	0.00815906	0.0098321	0.00297012	0.00324267	0.00211606	0.00147114	0.00870327
201902	0.099948	0.0328465	0.0298714	0.0204045	0.0212015	0.0160522	0.0147947	0.0135675	0.0252978	0.00926889	0.0113066	0.00986861	0.00720161	0.00688464	0.00918369	0.00247251	0.00318394	0.00229015	0.00142146	0.00648885
201903	0.0943933	0.0368986	0.0307506	0.0239099	0.0260706	0.0174968	0.0159659	0.0163791	0.0190772	0.0116739	0.0125676	0.0126367	0.00816572	0.00898136	0.00813032	0.0033272	0.0033899	0.00267729	0.00155028	0.00823161
201904	0.105732	0.0374295	0.0310212	0.0241068	0.0252978	0.0175258	0.0159567	0.0162512	0.017409	0.0118032	0.0129623	0.0128082	0.00802025	0.00872702	0.0100671	0.00337823	0.0025338	0.00273143	0.00176609	0.00776812
201905	0.106453	0.0361274	0.0305369	0.0239799	0.0243318	0.0179345	0.0159911	0.015827	0.0175887	0.0113014	0.0125585	0.0124983	0.00823379	0.00875297	0.010082	0.00308795	0.00260092	0.00275994	0.00169009	0.00707023
201906	0.105077	0.0364816	0.0313465	0.023578	0.0251581	0.0183837	0.0160309	0.0155431	0.0178946	0.0110317	0.013055	0.0127869	0.00812139	0.00871115	0.0095434	0.00325605	0.0029897	0.00247807	0.00165538	0.00760794
201907	0.105785	0.0369263	0.0307091	0.0260875	0.0264531	0.0179142	0.0153822	0.0160661	0.0174634	0.0132126	0.0130692	0.0131445	0.00848548	0.00907473	0.00965823	0.00330926	0.00358114	0.00249159	0.00186908	0.00787139
201908	0.104909	0.0343831	0.0314369	0.021528	0.0221563	0.0181934	0.0156736	0.0141744	0.0242801	0.009954	0.0121666	0.0106047	0.00748056	0.00724414	0.0100157	0.00291194	0.00304415	0.00232868	0.00158058	0.00674112
201909	0.0990904	0.0367639	0.0319023	0.0245793	0.0263934	0.0185778	0.0163715	0.0161274	0.0204155	0.0113955	0.0129304	0.0124554	0.0087439	0.00822478	0.00870921	0.00337371	0.00388738	0.00270882	0.00151961	0.00782651
201910	0.105534	0.0378805	0.032796	0.0250752	0.026014	0.019113	0.01699	0.015726	0.018364	0.0123386	0.0136133	0.0130199	0.00853396	0.00887618	0.0101917	0.00339549	0.00277529	0.00278556	0.00173302	0.00735769
201911	0.110519	0.0416889	0.031885	0.0285551	0.027459	0.0188107	0.0164248	0.0182942	0.0181707	0.0141795	0.0148773	0.0133912	0.00969362	0.00937126	0.0104735	0.00340626	0.002668	0.00317004	0.00188349	0.00876268
201912	0.112221	0.0404781	0.0339388	0.0295372	0.0267754	0.0200922	0.0173708	0.0176946	0.0158982	0.0145367	0.0142549	0.0135238	0.00995633	0.00838049	0.0110337	0.00360012	0.00271043	0.00330459	0.00190695	0.00837747
202001	0.113121	0.0391235	0.0331305	0.0291687	0.0262838	0.0195401	0.0174683	0.0172629	0.0147701	0.014407	0.0133539	0.012783	0.0101218	0.00766037	0.010862	0.00432328	0.00294782	0.00250863	0.00200247	0.00828866
202002	0.113059	0.0392541	0.0344561	0.0301485	0.0264683	0.0190057	0.0181988	0.017598	0.0184864	0.0146148	0.0137129	0.0134108	0.0106759	0.00951703	0.0115881	0.00418537	0.00254867	0.0026439	0.00195138	0.00825141
202003	0.116733	0.0404686	0.0344259	0.0306128	0.0272469	0.0194969	0.0180008	0.0177565	0.0176073	0.0142487	0.0146104	0.0137852	0.0112073	0.0097051	0.0111492	0.00423327	0.0026705	0.00265809	0.00185958	0.00872545
202004	0.115745	0.0399667	0.0347884	0.0284518	0.0264903	0.0195474	0.0197654	0.0181373	0.0210916	0.0128698	0.013456	0.0140291	0.0105763	0.00835617	0.0116159	0.00377106	0.00282328	0.00269832	0.00177253	0.00919089
202005	0.11763	0.041353	0.0340326	0.0303955	0.0267424	0.0202428	0.0186211	0.0185862	0.0191878	0.0143087	0.0143306	0.014309	0.0112483	0.00861526	0.0114872	0.00413625	0.00293208	0.00282644	0.0019821	0.00903439
202006	0.117913	0.0429787	0.0351652	0.0318569	0.0271395	0.0202864	0.0199345	0.0193118	0.0170366	0.0149771	0.0154877	0.0146206	0.0111791	0.00934571	0.0117938	0.0039783	0.00272889	0.00281994	0.00180968	0.00958043
202007	0.11994	0.0414798	0.0348208	0.0323824	0.0265277	0.0190499	0.0194611	0.0188343	0.0155566	0.015366	0.0141943	0.014051	0.0121092	0.00851197	0.012086	0.00408575	0.00261413	0.00290503	0.00180128	0.0090714
202008	0.118643	0.0384015	0.0340442	0.0276379	0.0239628	0.0184992	0.0185653	0.0167626	0.0220092	0.012773	0.0133929	0.0124305	0.0100483	0.00776106	0.0118595	0.00338724	0.00277799	0.00250077	0.00173227	0.0082848
202009	0.111916	0.0379125	0.0346101	0.0262762	0.025975	0.0184445	0.0178969	0.0165595	0.0200196	0.0120558	0.0134119	0.0121047	0.00977273	0.00779783	0.0102633	0.00360308	0.0038092	0.00257202	0.00169969	0.00799534
202010	0.111645	0.0388855	0.0337731	0.0296786	0.024128	0.0179195	0.0185066	0.0180006	0.0161649	0.0142489	0.0132427	0.0128906	0.0104486	0.00770072	0.0105987	0.00386802	0.00258031	0.00295457	0.00183326	0.00833204
202011	0.11287	0.0403308	0.0339802	0.0315982	0.0258833	0.0179433	0.019052	0.0185193	0.0153638	0.0149738	0.0137188	0.013574	0.0116235	0.0086443	0.010906	0.0039091	0.00250919	0.00299096	0.00188314	0.00876339
202012	0.116651	0.0403856	0.0347599	0.0300233	0.0252234	0.0187507	0.0186442	0.0180585	0.0151096	0.014577	0.0142275	0.0134201	0.0109076	0.00854502	0.0120325	0.00402527	0.0022804	0.00302232	0.0017468	0.00866512
202101	0.115853	0.0399985	0.0341596	0.0313346	0.0254006	0.0193795	0.0190444	0.0180835	0.0153019	0.014608	0.0138208	0.0136978	0.0119406	0.00833654	0.0119857	0.00395582	0.00230059	0.00272817	0.00185309	0.00855848
202102	0.115747	0.0346747	0.0323824	0.0235276	0.019741	0.0167361	0.0174695	0.0145917	0.0251288	0.0102605	0.0117864	0.0105683	0.00917253	0.00678254	0.0116882	0.00296234	0.0021295	0.00215218	0.00159527	0.00700064
202103	0.106534	0.0374925	0.0326526	0.02763	0.0235996	0.0182554	0.0180289	0.0167511	0.0189392	0.0124398	0.0127615	0.0121819	0.0107715	0.00803803	0.0104365	0.00374295	0.0025679	0.00263653	0.00177377	0.0079829
202104	0.108983	0.0365494	0.0339082	0.0299537	0.0234489	0.0180875	0.0179786	0.0166629	0.0150372	0.0137473	0.01245	0.0125965	0.0114821	0.00775899	0.0110733	0.00388827	0.00256454	0.00253288	0.00177117	0.00787206
202105	0.109634	0.0372657	0.0330994	0.0297651	0.0231237	0.0174892	0.017561	0.0173577	0.0158272	0.0138831	0.0124827	0.0125188	0.011345	0.00815565	0.0110047	0.00374264	0.00224517	0.00263569	0.00181286	0.00839061
202106	0.108018	0.0362997	0.0327864	0.0304734	0.0227119	0.0178846	0.0175138	0.016997	0.0157987	0.0142903	0.0121116	0.0124254	0.0117166	0.00788663	0.0109186	0.00378536	0.00234902	0.00261705	0.00171475	0.00820354
202107	0.108154	0.0385984	0.0339755	0.031519	0.0238888	0.0176645	0.0182508	0.0181895	0.0148162	0.0148262	0.0128866	0.0129673	0.0120951	0.0078785	0.0110668	0.00412593	0.00263503	0.00288088	0.0018093	0.00843326
202108	0.112109	0.0332725	0.0323504	0.0233074	0.0199229	0.0166524	0.0166277	0.0145522	0.026501	0.0105191	0.011034	0.0104954	0.00907471	0.00646951	0.0114967	0.00293377	0.00248763	0.00203844	0.00160934	0.00708991
202109	0.101033	0.032553	0.0323799	0.0243169	0.0202951	0.0174822	0.016724	0.0142042	0.0220708	0.0107592	0.0107724	0.0107333	0.00970203	0.00650288	0.00875143	0.00320462	0.00245562	0.00222071	0.00163546	0.00664916
202110	0.100676	0.0350986	0.0332384	0.027147	0.021568	0.0179812	0.0175191	0.0160432	0.0166093	0.0126133	0.0116769	0.0116132	0.0102595	0.00698353	0.00916067	0.00345187	0.00215841	0.00258301	0.00170302	0.00754354
202111	0.106139	0.0360077	0.0333592	0.0299459	0.0227249	0.0183802	0.0184314	0.0168379	0.0145754	0.0140297	0.0116374	0.0125203	0.0114162	0.00713407	0.0101138	0.00370786	0.00225216	0.00250607	0.00179846	0.00792869
202112	0.109369	0.0367834	0.03359	0.0308266	0.0221608	0.0186355	0.0181539	0.0175498	0.0142931	0.0142331	0.0119907	0.0121641	0.0119887	0.00723727	0.0109124	0.00361644	0.00206167	0.0026776	0.00175521	0.00813754
202201	0.109377	0.0372039	0.0332093	0.0302838	0.0235027	0.0185976	0.0186663	0.0177129	0.013593	0.0140641	0.0120217	0.0121026	0.0118406	0.00726997	0.0104995	0.00384636	0.0024772	0.00257612	0.0017422	0.00879109
202202	0.110935	0.0325063	0.0318933	0.0206271	0.0179212	0.0176235	0.017134	0.0130664	0.0296986	0.00910914	0.0103969	0.00935953	0.0081476	0.00593728	0.0105835	0.00251011	0.00240581	0.00209725	0.00167452	0.00591894
202203	0.0986283	0.0361459	0.0332748	0.0287172	0.0225042	0.019821	0.017819	0.0168812	0.0153274	0.0128255	0.0119033	0.0121411	0.011339	0.0068342	0.00778049	0.00363623	0.00214519	0.00270106	0.00193088	0.00783411

## Sheet: Table S3
	Discrimination and stigma	Symptoms and physical health	Treatment and support	Work and social	Family and life
2018-Q2	0.219305	0.134296	0.154789	0.131737	0.177478
2018-Q3	0.152556	0.139518	0.132996	0.144235	0.227749
2018-Q4	0.247864	0.142299	0.116171	0.137953	0.136125
2019-Q1	0.230562	0.112644	0.153521	0.143473	0.179755
2019-Q2	0.281196	0.205032	0.126096	0.062616	0.12332
2019-Q3	0.218314	0.177489	0.0893393	0.170337	0.187477
2019-Q4	0.325813	0.179054	0.104021	0.079731	0.147878
2020-Q1	0.369575	0.10167	0.109448	0.17545	0.101071
2020-Q2	0.345136	0.142223	0.0948277	0.112039	0.177823
2020-Q3	0.274343	0.193996	0.111494	0.118187	0.198183
2020-Q4	0.266033	0.235502	0.134905	0.103614	0.153925
2021-Q1	0.23433	0.146955	0.140511	0.166188	0.193365
2021-Q2	0.293531	0.193454	0.175691	0.0759517	0.134364
2021-Q3	0.285463	0.185668	0.098991	0.187438	0.130179
2021-Q4	0.269869	0.235771	0.146941	0.123599	0.12908
2022-Q1	0.25243	0.169514	0.154499	0.190702	0.109325
